# Supplementary material for: Functioning Problems Associated with Health Conditions with Greatest Disease Burden in South Africa: A Scoping Review
Source: Int J Environ Res Public Health. 2022 Nov 24;19(23):15636. doi: 10.3390/ijerph192315636 (PMC9735592; doi:10.3390/ijerph192315636)
Supplement: Supplementary file 1 [file ijerph-19-15636-s001.zip]

Archive with 2 entries (2 files):
- S1_PRISMA-ScR-Fillable-Checklist_IJERPH.pdf
- S2_Full search strategies_IJERPH.pdf
